# Supplementary material for: Seed Treatment with Cold Plasma and Electromagnetic Field: Changes in Antioxidant Capacity of Seedlings in Different Picea abies (L.) H. Karst Half-Sib Families
Source: Plants (Basel). 2024 Jul 23;13(15):2021. doi: 10.3390/plants13152021 (PMC11314105; doi:10.3390/plants13152021)
Supplement: Supplementary file 1 [file plants-13-02021-s001.zip]

Archive with 1 entries (1 files):
- plants-3120034-supplementary.pdf
